# Supplementary material for: Spatial genetic structure and diversity of natural populations of Aesculus hippocastanum L. in Greece
Source: PLoS One. 2019 Dec 11;14(12):e0226225. doi: 10.1371/journal.pone.0226225 (PMC6905551; doi:10.1371/journal.pone.0226225)
Supplement: S3 Table — A–number of alleles, Ae−effective number of alleles, Null–frequency of null alleles, Ho−observed heterozygosity, He−expected heterozygosity. (XLSX) [file pone.0226225.s013.xlsx]

## Sheet: Arkusz1
Dasos Nanitsa (N = 83)						Kalampaka (N = 23)						Mariolata (N = 46)						Ondria (N = 48)
Loci	A	Ae	Null	Ho	He	Loci	A	Ae	Null	Ho	He	Loci	A	Ae	Null	Ho	He	Loci	A	Ae	Null	Ho	He
AT3D6	11	6.28	0.030	0.780	0.846	AT3D6	7	4.14	0.156	0.455	0.784	AT3D6	10	4.15	0.056	0.652	0.769	AT3D6	10	5.45	0.111	0.630	0.828
AT6D8	10	4.83	0.014	0.817	0.798	AT6D8	4	2.95	0.196	0.348	0.683	AT6D8	9	2.53	0.000	0.543	0.611	AT6D8	14	4.17	0.019	0.813	0.758
AT7D1	16	10.77	0.167	0.593	0.915	AT7D1	10	5.91	0.144	0.565	0.856	AT7D1	7	4.45	0.180	0.457	0.787	AT7D1	11	8.88	0.104	0.708	0.899
AT5D2	6	2.44	0.028	0.602	0.594	AT5D2	5	4.08	0.157	0.500	0.779	AT5D2	4	1.38	0.088	0.222	0.279	AT5D2	7	2.50	0.114	0.413	0.595
AT6D11	2	1.19	0.000	0.173	0.159	AT6D11	1	1.00	0.001	0.000	0.000	AT6D11	2	1.04	0.000	0.043	0.043	AT6D11	1	1.00	0.001	0.000	0.000
AT6D2	9	1.86	0.000	0.463	0.466	AT6D2	4	1.62	0.000	0.391	0.390	AT6D2	4	1.47	0.104	0.227	0.324	AT6D2	6	1.21	0.000	0.188	0.178
AT7D8	14	6.41	0.107	0.639	0.850	AT7D8	9	6.63	0.116	0.636	0.874	AT7D8	12	3.69	0.055	0.652	0.738	AT7D8	12	5.29	0.040	0.708	0.821
AT6D12	9	3.63	0.070	0.654	0.730	AT6D12	8	4.22	0.000	0.696	0.782	AT6D12	8	3.42	0.022	0.739	0.715	AT6D12	11	7.59	0.034	0.809	0.878
MEAN	9.63	4.68	0.052	0.590	0.670	MEAN	6.00	3.82	0.096	0.449	0.644	MEAN	7.00	2.77	0.063	0.442	0.533	MEAN	9.00	4.51	0.053	0.534	0.620
Vaeni (N = 29)						Vathirrevma (N = 75)						Karitsa - seedlings (N = 50)						Karitsa - mature (N = 94)
Loci	A	Ae	Null	Ho	He	Loci	A	Ae	Null	Ho	He	Loci	A	Ae	Null	Ho	He	Loci	A	Ae	Null	Ho	He
AT3D6	12	6.84	0.079	0.690	0.872	AT3D6	12	5.25	0.067	0.708	0.816	AT3D6	12	6.09	0.087	0.694	0.846	AT3D6	14	6.29	0.042	0.758	0.846
AT6D8	10	6.12	0.019	0.759	0.853	AT6D8	11	6.33	0.061	0.720	0.849	AT6D8	10	4.83	0.069	0.640	0.803	AT6D8	10	4.94	0.000	0.819	0.802
AT7D1	12	6.25	0.104	0.621	0.859	AT7D1	13	10.03	0.152	0.613	0.908	AT7D1	12	3.87	0.067	0.646	0.750	AT7D1	14	5.91	0.122	0.614	0.837
AT5D2	4	2.17	0.073	0.429	0.550	AT5D2	7	3.64	0.059	0.644	0.731	AT5D2	5	3.53	0.111	0.521	0.727	AT5D2	8	3.57	0.075	0.582	0.724
AT6D11	2	1.04	0.000	0.034	0.034	AT6D11	3	1.54	0.005	0.360	0.352	AT6D11	3	1.11	0.000	0.100	0.097	AT6D11	3	1.18	0.000	0.163	0.153
AT6D2	7	3.55	0.105	0.500	0.735	AT6D2	10	2.50	0.169	0.347	0.606	AT6D2	5	1.54	0.153	0.184	0.357	AT6D2	5	1.29	0.054	0.185	0.226
AT7D8	12	7.65	0.095	0.690	0.888	AT7D8	15	7.45	0.035	0.787	0.872	AT7D8	13	6.23	0.063	0.740	0.849	AT7D8	16	10.44	0.058	0.798	0.910
AT6D12	10	6.13	0.005	0.857	0.852	AT6D12	15	5.96	0.000	0.907	0.837	AT6D12	14	7.76	0.013	0.816	0.881	AT6D12	18	11.5	0.046	0.828	0.918
MEAN	8.63	4.97	0.060	0.573	0.705	MEAN	10.75	5.34	0.068	0.636	0.746	MEAN	9.25	4.37	0.070	0.543	0.664	MEAN	11.00	5.64	0.050	0.593	0.677
Karitsa II - seedlings (N = 46)						Karitsa II - mature (N = 22)						Perivoli - seedlings (N = 95)						Perivoli - mature (N = 75)
Loci	A	Ae	Null	Ho	He	Loci	A	Ae	Null	Ho	He	Loci	A	Ae	Null	Ho	He	Loci	A	Ae	Null	Ho	He
AT3D6	7	3.78	0.077	0.600	0.745	AT3D6	9	4.26	0.000	0.818	0.765	AT3D6	12	3.82	0.002	0.806	0.742	AT3D6	11	6.08	0.035	0.767	0.842
AT6D8	8	4.45	0.067	0.652	0.786	AT6D8	8	5.09	0.000	0.773	0.804	AT6D8	9	3.54	0.003	0.703	0.721	AT6D8	12	5.41	0.012	0.838	0.821
AT7D1	10	3.40	0.118	0.522	0.715	AT7D1	6	3.18	0.208	0.333	0.686	AT7D1	14	3.00	0.183	0.391	0.672	AT7D1	12	4.84	0.083	0.635	0.800
AT5D2	6	3.04	0.054	0.622	0.679	AT5D2	4	2.80	0.001	0.636	0.643	AT5D2	5	2.84	0.008	0.656	0.651	AT5D2	5	3.06	0.119	0.514	0.679
AT6D11	2	1.04	0.000	0.043	0.043	AT6D11	1	1.00	0.001	0	0	AT6D11	2	1.20	0.000	0.183	0.167	AT6D11	3	1.56	0.000	0.453	0.361
AT6D2	4	1.17	0.000	0.156	0.148	AT6D2	3	1.20	0.117	0.091	0.169	AT6D2	8	2.56	0.155	0.358	0.615	AT6D2	8	3.68	0.237	0.309	0.737
AT7D8	12	6.03	0.031	0.814	0.844	AT7D8	10	4.77	0.004	0.773	0.790	AT7D8	11	3.27	0.164	0.424	0.700	AT7D8	12	3.69	0.162	0.465	0.736
AT6D12	16	6.80	0.052	0.761	0.864	AT6D12	12	7.22	0	0.864	0.862	AT6D12	12	2.40	0.039	0.511	0.588	AT6D12	14	3.39	0.000	0.760	0.710
MEAN	8.13	3.72	0.050	0.521	0.603	MEAN	6.63	3.69	0.041	0.536	0.590	MEAN	9.13	2.83	0.069	0.504	0.607	MEAN	9.63	3.96	0.081	0.593	0.711
